# Supplementary material for: Cerebral hemodynamics in stroke thrombolysis (CHiST) study
Source: PLoS One. 2020 Sep 21;15(9):e0238620. doi: 10.1371/journal.pone.0238620 (PMC7505447; doi:10.1371/journal.pone.0238620)
Supplement: S1 Data — (XLSX) [file pone.0238620.s001.xlsx]

## Sheet: Sheet1
BP	HR	ETCO2	CBV	CrCP	RAP	Coherence LF	Coherence HF	Gain VLF	Gain LF	Gain HF	Phase VLF	Phase LF	Phase HF
101	102.04	32.61	40.74	22.04	1.94	0.246	0.4	0.391	0.5	0.486	0.691	0.577	0.225
87.99	74.84	30.65	32.57	49.49	1.23	0.745	0.472	0.42	0.828	0.882	0.631	0.51	-0.259
129.99	79.46	35.36	50.72	34.34	0.54	0.465	0.465	0.206	0.198	0.407	0.237	1.425	0.066
125.15	71.45	34.25	45.96	55.95	1.36	0.602	0.37	0.485	0.558	0.522	0.365	0.903	0.333
110.65	77.59	31.34	24.08	51.47	1.29	0.388	0.516	0.337	0.369	0.576	0.721	1.088	0.504
106	104.91	31.67	45.63	52.68	1.89	0.166	0.226	0.159	0.051	0.133	0.604	0.466	-0.337
88.89	71.98	36.33	27.71	46.25	1.02	0.402	0.503	0.867	0.975	1.28	0.79	1.456	-0.148
108.35	82.93	32.23	15.59	75.39	0.99	0.846	0.742	0.71	1.12	1.165	0.832	0.538	-0.007
118.42	74.9	32.86	35.56	58.79	3.25	0.42	0.524	0.282	0.334	0.353	0.203	0.755	-0.041
101.36	51.87	22.03	36.76	45.29	1.59	0.321	0.583	0.229	0.404	0.663	0.771	0.501	-0.043
139.39	67.86	32.93	42.03	91.68	1.41	0.543	0.924	0.288	0.515	0.839	1.82	1.533	0.225
114.34	102.66	37.56	27.63	50.95	1.52	0.288	0.438	0.645	0.683	0.794	0.89	0.003	-0.12
87.71	79.04	34.53	46.35	50.74	1.78	0.543	0.522	0.34	0.488	0.578	0.493	0.419	-0.219
135.11	80.36	32.3	42.39	45.01	0.44	0.821	0.928	1.313	2.27	2.689	0.687	0.507	0.039
106	72.73	30.74	25.94	58.16	1.03	0.408	0.372	0.487	0.522	0.873	0.844	1.149	0.422
107.9	76.06	35.34	46.61	49.47	1.37	0.102	0.17	0.641	0.748	0.982	0.7	0.797	-0.293
98.77	106.06	36.07	19.24	53.6	1.4	0.181	0.242	0.132	0.097	0.176	0.188	0.107	-0.221
92.61	74.35	33.24	35.03	47.58	0.67	0.486	0.26	0.579	0.98	1.418	0.495	0.951	-0.266
91.47	86.67	32.62	38.13	51.56	2.77	0.55	0.696	0.037	0.206	0.306	0.028	0.753	0.013
108.91	72.28	21.53	41.58	39.45	1.18	0.248	0.411	0.784	0.343	0.398	0.498	0.165	-0.153
80.67	51.86	32.62	33.71	82.13	1.58	0.323	0.85	0.336	0.34	0.753	0.179	1.128	0.19
117.75	65.07	36.23	45.61	39.18	1.44	0.205	0.407	0.312	0.404	0.57	0.478	0.407	-0.256
98.78	104.81	29.97	42.82	46.29	1.15	0.625	0.576	0.421	0.63	0.813	0.5	0.416	-0.069
89.21	79.81	28.44	27.5	44.21	0.37	0.866	0.866	1.313	2.555	1.948	0.034	0.034	0.054
112.24	79.26	35.12	46.67	58.11	1.1	0.726	0.768	0.571	0.852	1.251	0.67	1.062	0.189
108.46	70.76	33.46	18.72	42.48	1.42	0.184	0.226	0.399	0.717	0.892	0.7	0.797	-0.293
103.21	75.18	33.01	33.55	52.76	1.33	0.134	0.295	0.35	0.27	0.429	0.022	0.572	0.354
89.76	106.64	20.71	38.13	43.24	0.96	0.473	0.136	0.579	0.98	1.4118	0.495	0.951	0.169
78.46	72.93	33.26	41.12	62.21	2.47	0.616	0.786	0.246	0.258	0.468	0.804	1.039	0.157
91.58	85.44	36.05	33.89	51.96	1.21	0.322	0.72	0.649	0.826	0.826	1.027	0.091	0.015
104.83	73.45	34.49	32.37	82.13	1.58	0.323	0.85	0.336	0.34	0.753	0.179	1.128	0.19
92.26	52.2	29.19	43.68	40.86	1.67	0.378	0.565	0.204	0.738	0.756	0.013	0.326	-0.138
143.37	71.14	30.16	26.79	51.61	1.14	0.467	0.4595	0.428	0.59	0.72	0.4	0.446	0.142
97.52	103.13	32.435	46.51	50.75	0.36	0.499	0.603	1.256	2.22	3.352	0.037	0.844	0.07
86.1	79.665	36.625	25.69	52.52	1.87	0.5335	0.3815	0.289	0.4755	0.5025	0.234	0.7745	0.3765
106.94	80.19	34.195	29.46	42	1.05	0.238	0.404	0.805	0.674	1.369	1.249	0.941	-0.292
113.025	70.15	28.09	34.53	49.22	1.915	0.219	0.228	0.124	0.2815	0.4	0.574	0.5755	0.1275
87.75	77.8	19.97	39.24	47.01	0.88	0.477	0.43	0.785	0.751	1.271	1.02	0.506	0.222
93.75	110.16	31.56	42.97	67.5	1.38	0.771	0.617	0.56	0.785	0.787	0.818	0.727	-0.006
90.33	73.22	36.38	37.58	67.28	1.54	0.635	0.664	0.288	0.561	0.72	0.163	0.705	0.091
102.78	86.11	22.35	46.92	54.79	1.16	0.502	0.667	0.718	0.411	0.798	0.18	0.1	0.1
113.315	74.79	33.85	38.33	84.19	1.51	0.292	0.739	0.186	0.502	0.786	0.642	0.934	0.257
94.9	51.85	32.515	30.185	40.86	1.79	0.286	0.71	0.85	0.766	0.832	1.058	0.95	-0.036
142.6	86.11	36.9167	39.17	40.49	1.43	0.767	0.554	0.386	0.577	0.614	0.123	0.38	0.01
117.53	107.01	35.97	29.5633	54.97	0.3	0.285	0.292	1.732	2.003	1.833	0.767	0.353	0.121
94.48	67.42	34.76	28.59	44.48	1.08	0.487	0.723	1.094	0.754	1.074	0.376	0.577	-0.086
96.87	55.43	32.22	36.84	44.135	1.13	0.394	0.558	0.63	0.9595	0.988	0.5815	0.634	0.119
95.11	69.32	29.675	48.84	57.675	1.225	0.3735	0.423	0.23	0.6305	0.957	0.142	0.595	0.149
87.275	70.675	37.31	42.89	25.625	1.01	0.3845	0.347	0.426	1.22	1.397	0.616	0.77	-0.0945
103.1	84.685	31.31	41.93	48.48	1.87	0.829667	0.719	0.298667	0.479333	0.603333	1	0.534333	0.081667
94.705	68.52	35.97	41.175	54.315	1.57	0.9335	0.9775	0.4265	0.6475	0.695	0.661	0.456	0.0415
95.0167	80.87	38.77	23.79	50.17	1.28	0.282	0.674	0.621	0.411	0.705	0.052	0.098	0.069
99.005	60.66	36.545	37.91	67.08	1.01333	0.523667	0.903667	0.480333	0.621	1.16033	1.089	0.552	0.117667
97.21	51.73	35.59	27.18	43.82	1.3	0.286	0.71	0.85	0.766	0.832	1.058	0.95	-0.036
109.403	80.315	33.175	30.565	29.55	1.36	0.476	0.592	0.415	0.415	0.764	0.073	0.071	-0.106
99.33	93.46	36.32	25.275	23.99	0.47	0.629	0.316	2.24	2.24	1.844	0.827	0.037	0.127
86.29	55.03	36.66	34	54.08	1.12	0.78	0.6815	0.7325	0.7325	0.847	1.31	0.7565	0.0415
101.35	46.64	35.94	50.81	47.1	2.04667	0.183	0.353	0.341	0.33	0.502333	1.314	0.481	0.23
100.07	63.39	33.01	42.89	50.115	1.2475	0.562	0.861	0.645	0.63175	0.971	0.646	0.626	0.057
95.1633	74.96	37.26	48.04	36.19	1.74	0.22	0.262	0.428	0.428	0.578	0.772	0.437	0.391
96.495	101.185	37.905	50.13	49.89	1.535	0.906	0.8705	0.7995	0.7995	0.767	0.7845	0.419	0.0235
83.3667	59.6333	38.205	25.59	56.655	1.73	0.967	0.963	0.623	0.623	0.6145	0.779	0.2405	0.0285
96.585	67.515		35.51	47.12	1.7	0.45	0.674	0.844	1.081	0.992	0.862	0.228	0.053
100.405	56.775		33.71	57.75	2.775	0.47	0.3365	0.480333	0.842	0.618	0.086	0.618	0.157
104.37	51.85		32.815	43.82	1.3	0.286	0.71	0.85	0.766	0.832	1.058	0.95	-0.036
106.355	62.5		32.215	24.35	1.6	0.798	0.834	0.408	0.441	0.624	0.511	0.511	0.002
			42.79	37.1567	0.56	0.891	0.898333	1.83533	2.45067	2.30667	0.36667	0.36667	0.025
			55.42	49.69	1.09	0.753	0.463	0.811	0.903	1.259	0.805	0.805	-0.227
			55.13	47.1	2.04667	0.286	0.169	0.207	0.33	0.502333	1.124	0.581	-0.133
			36.64	46.43	1.27	0.82	0.952	0.296	0.633	0.855	1.357	1.357	0.156
			58.65	49.66	0.85	0.458	0.407	0.953	1.182	1.195	0.807	0.807	0.257
			34.04	53.94	1.035	0.9305	0.7965	0.424	0.853	0.9585	0.7165	0.7165	0.076
			56.35	41.485	1.34	0.9325	0.978	0.569	0.724	0.793	0.8655	0.8655	0.0445
			19.15	46.49	0.97	0.45	0.674	0.844	1.081	0.992	0.862	0.228	0.053
			33.6	36.12	2.775	0.319	0.3365	0.327	0.781	0.606	0.19	0.5515	0.3
			38.95	51.32	0.67	0.547	0.325	0.832	1.768	1.873	0.731	0.775	-0.124
			37.26	47.03	2.76	0.941	0.941	0.195	0.418	0.418	1.181	0.541	-0.103
			54.28	50.1	1.28	0.482	0.334	0.762	0.681	0.563	0.549	1.007	0.077
			33.5	81.92	0.71	0.49	0.681	0.845	0.891	1.636	1.401	0.892	0.246
			48.96	40.72	0.86	0.428	0.325	0.684	0.693	0.725	1.024	0.506	0.062
			33.56	69.6	2.03	0.868	0.86	0.377	0.489	0.552	0.337	0.552	0.005
			53.56	38.93	2.36	0.512	0.726	0.473	0.629	0.535	0.73	0.974	0.005
			18.98	44.31	1.47	0.593	0.702	0.363	0.374	0.609	0.522	0.481	0.035
			32.41	69.25	1.94	0.339	0.232	0.473	0.607	0.471	0.997	0.751	-0.095
			38.48	49.54	0.73	0.376	0.333	0.58	1.045	1.175	0.516	0.8	-0.053
			33.36	34.81	1.44	0.877	0.901	0.333	0.436	0.419	0.831	0.64	-0.015
			52.01	54.59	1.07	0.268	0.334	0.475	0.459	0.885	0.806	1.403	0.334
			33.5	47.92	1.5	0.14	0.532	0.207	0.443	0.665	0.982	0.407	-0.167
			48.57	45.82	0.82	0.428	0.238	1.009	1.278	1.995	0.8	0.836	-0.301
			32.58	49.96	2.19	0.826	0.673	0.265	0.466	0.471	0.78	0.51	0.017
			53.56	63.29	1.41	0.807	0.907	0.807	0.737	0.774	0.565	0.356	0.003
			18.77	38.85	1.09	0.27	0.446	0.798	0.336	0.422	0.232	0.236	-0.247
			30.7	56.77	1.83	0.625	0.708	0.16	0.703	0.699	0.753	0.935	0.153
			37.91	46.66	0.84	0.385	0.302	0.885	1.195	1.875	1.245	0.481	-0.523
			33.36	55.22	1.45	0.893	0.939	0.684	0.789	0.809	0.922	0.598	-0.002
			51.62	55.69	1.09	0.475	0.634	0.642	0.906	1.148	0.86	1.071	0.116
			34.19	47.77	1.29	0.33	0.307	0.496	0.443	0.665	0.304	0.7	-0.167
			41.86	45.82	0.82	0.443	0.238	1.009	1.278	1.995	0.8	0.836	-0.301
			42.36	55.55	1.92	0.818	0.822	0.238	0.537	0.593	0.61	0.512	0.015
			58.86	47.84	1.85	0.534	0.648	0.082	0.317	0.428	1.107	0.845	0.001
			19.72	52.56	1.05	0.636	0.872	0.728	0.802	0.79	0.725	0.185	0.045
			32.19	56.77	1.83	0.625	0.708	0.16	0.703	0.699	0.753	0.935	0.153
			36.24	49.545	0.715	0.528	0.4105	1.4075	1.4075	1.2025	0.473	0.392	-0.101
			31.17	68.7	1.12	0.544	0.647	0.75	0.75	1.015	0.113	0.886	0.057
			52.17	45.3	1.63	0.4215	0.261	0.626	0.7225	0.5525	0.6595	0.7335	0.3465
			31.09	56.52	1.485	0.321	0.417	0.441	0.439	0.55	0.72	0.728	0.152
			45.05	48.3	0.76	0.526	0.376	1.455	1.455	1.218	1.204	0.545	0.107
			63.17	74.99	1.42	0.899	0.905	0.744	0.744	0.778	0.821	0.564	0.002
			48.69	62.17	1.595	0.845	0.8865	0.572	0.572	0.7705	0.771	0.791	0.109
			20.7367	54.2	1.13	0.529	0.731	0.739	0.819	0.934	0.533	0.213	0.016
			28.31	81.39	1.96	0.43	0.797	0.383	0.383	0.614	1.07	1.631	0.155
			37.56	31.48	1.2	0.34	0.355	0.597	1.037	0.283	0.462	0.38	0.149
			44.4367	60.89	1.16	0.761	0.57	0.576	0.785	0.566	0.956	0.534	-0.053
			53.03	48.61	1.03	0.61	0.751	0.916	0.708	0.986	0.664	0.609	-0.058
			43.13	46.95	0.78	0.462	0.8255	0.581	1.169	1.723	0.142	0.709	0.163
			44.765	38.9	1.06	0.42	0.552	0.613	0.978	1.205	1.613	0.434	-0.012
			47.5	44.0267	2.46333	0.81	0.812667	0.242667	0.375667	0.428	0.926333	0.588667	0.087667
			46.55	50.48	1.715	0.8515	0.924	0.4605	0.572	0.636	0.646	0.4185	0.07
			30.345	48.79	1.29	0.207	0.795	0.276	0.481	0.739	0.456	0.411	0.147
			32.87	63.9067	1.01667	0.577333	0.793333	0.489	0.775	1.08533	0.81	0.484333	0.125
			36.12	41.75	0.84	0.662	0.871	0.236	0.808	1.16	0.255	0.546	0.1
			44.175	36.48	1.51	0.635	0.447	0.59	0.631	0.955	0.856	0.305	-0.029
			49.84	53.59	1.045	0.7485	0.533	0.792	0.7575	0.9835	0.9905	0.6315	0.0395
			48.35	43.645	1.19	0.646	0.8875	0.89	1.129	1.732	0.646	0.865	0.1535
			48.32	35.82	1.02	0.4795	0.497	0.4705	0.798	0.8995	1.657	0.636	0.0955
			31.83	47.42	1.625	0.9185	0.8955	0.3605	0.76	0.723	0.83	0.436	0.054
			40.32	56.565	1.335	0.9645	0.9735	0.597	0.787	0.809	0.825	0.2785	0.043
			34.205	44.24	1.66	0.598	0.725	1.372	0.276	1.259	0.823	0.116	-0.002
			35.375	45.12	1.395	0.337	0.4405	0.489	0.661	0.835	0.544	0.354	0.142
			56.67	20.64	1.61	0.738	0.901	0.267	0.632	0.6	0.705	0.478	-0.023
			44.175	39.2567	1.01333	0.966	0.984	0.840333	1.22233	1.133	0.443	0.237	0.020667
				44.17	1.24	0.737	0.558	0.712	0.603	0.872	0.623	0.655	-0.036
				40.34	1.6	0.83	0.95	0.247	0.533	0.731	1.153	0.807	0.193
				47.07	0.77	0.176	0.225	1.02	0.99	2.054	0.814	0.536	0.519
				51.015	1.08	0.8775	0.8275	0.5525	0.826	0.954	0.9775	0.5035	0.0685
				37.635	1.33	0.9365	0.978	0.583	0.7795	0.8285	0.894	0.2995	0.039
				42.63	0.8	0.598	0.905	1.372	1.036	1.259	0.823	0.116	-0.002
				45.12	1.395	0.337	0.4405	0.3185	0.8065	1.228	0.402	0.354	0.241
